# Supplementary material for: Working smarter, not harder: silencing LAZY1 in Prunus domestica causes outward, wandering branch orientations with commercial and ornamental applications
Source: Hortic Res. 2025 Apr 16;12(7):uhaf106. doi: 10.1093/hr/uhaf106 (PMC12150781; doi:10.1093/hr/uhaf106)
Supplement: Web_Material_uhaf106 [file web_material_uhaf106.zip]

Archive with 3 entries (3 files):
- CH - Sup Table S2 Sequence conservation with silencing insert.xlsx
- CH-Sup Figures For Resubmission (2-19-25).pptx
- CH-Sup Table S1 (sequences).xlsx
