# Supplementary material for: Working smarter, not harder: silencing LAZY1 in Prunus domestica causes outward, wandering branch orientations with commercial and ornamental applications
Source: Hortic Res. 2025 Apr 16;12(7):uhaf106. doi: 10.1093/hr/uhaf106 (PMC12150781; doi:10.1093/hr/uhaf106)
Supplement: Web_Material_uhaf106 [file web_material_uhaf106.zip › CH - Sup Table S2 Sequence conservation with silencing insert.xlsx]

## Sheet: Sheet1
Supplementary Table S2. Details on conservation between the 306 nucleotide LAZY1 silencing sequence that was cloned from the peach LAZY1 gene (PpeLAZY1) and each of the identified Prunus domestica plum LAZY and DRO genes alleles . Percent conservation is based on the number of nucleotide (nt) matches within the length of each alignment. The 20 nt match column indicates if if any regions of 20 or …
Gene (Allele)	Sequence ID Number (Gene. Transcript)	# of identical nucleotides (nt)	Length of alignment (nt)	Percent conservation	20 nt match
PdoLAZY1A	Pd.00g1230840.m01	303	306	99.0196	Yes
PdoLAZY1B	Pd.00g782510.m01	302	306	98.6928	Yes
PdoLAZY1C	Pd.00g038130.m02	305	306	99.6732	Yes
PdoLAZY1D	Pd.00g644260.m01	304	306	99.3464	Yes
PdoLAZY1E	Pd.00g870480.m01	302	306	98.6928	Yes
PdoLAZY1F	Pd.00g753720.m01	135	355	38.0282	No
PdoLAZY2A	Pd.00g573120.m01	182	327	55.6575	No
PdoLAZY2B	Pd.00g830490.mARK	180	328	54.878	No
PdoLAZY2C	Pd.00g889300.m01	182	327	55.6575	No
PdoLAZY2D	Pd.00g785410.m01	181	327	55.3517	No
PdoLAZY2E	Pd.00g510680.m01	181	327	55.3517	No
PdoDRO1A	Pd.00g1184530.m01	153	1065	14.3662	No
PdoDRO1B	Pd.00g022930.m01	151	777	19.4337	No
PdoDRO1C	Pd.00g1298740.m01	159	1065	14.9296	No
PdoDRO1D	Pd.00g523650.m01	151	1066	14.1651	No
PdoDRO2A	Pd.00g063000.m01	165	870	18.9655	No
PdoDRO2B	Pd.00g234710.m01	165	870	18.9655	No
PdoDRO2C	Pd.00g581950.m01	157	870	18.046	No
PdoDRO2D	Pd.00g614950.m01	155	870	17.8161	No
PdoDRO2E	Pd.00g255170.m01	154	865	17.8035	No
