# Supplementary material for: Working smarter, not harder: silencing LAZY1 in Prunus domestica causes outward, wandering branch orientations with commercial and ornamental applications
Source: Hortic Res. 2025 Apr 16;12(7):uhaf106. doi: 10.1093/hr/uhaf106 (PMC12150781; doi:10.1093/hr/uhaf106)
Supplement: Web_Material_uhaf106 [file web_material_uhaf106.zip › CH-Sup Table S1 (sequences).xlsx]

## Sheet: Sheet1
Supplementary Table S1. Allele and protein sequences for Prunus domestica (Peach) and Prunus domestica (European plum) LAZY1, LAZY2, DRO1, and DRO2 genes. Plum sequences were identified by a protein BLAST search with the corresponding peach sequences identified in Waite and Dardick (2021) Current Opinion in Plant Biology.
Species	Gene Allele	Sequence ID Number (Gene. Transcript)	DNA sequence	Protein Sequence	Notes
Prunus persica	PpeLAZY1	Prupe.1G222800	ATGAAGGTAAGAAAAGCCTATTCTCTTATTATCCTTTAGATAAGCTAAAACTGCTTCAACTAATCTATAATTTGATCTTGCATGCCAATGTTGCAGTTACTAGGTTGGATGCATCGTAAGTTTCGGCAGAATAGCAACGAGCCATTTAAAGTTTTTGTCATTGGTAAGTCGTGTGGTGCCTTATGCCTTTCTCCTATGCATTCCTGTATAACTGCAGTTTACCAAAAGAACGGCAGAAAACATCACTTTGGGTTCTAATGATGCACAGCAAGTTTGTGAATCAACCAGATAAATCATTTCATTCCTGAAAGACGGTACAGGATGCAACTAAGACTTTGTCTGCCTAATAAAAGAAATTAGTTTCGACCAAAAAAAAATAAAAGAAATTAGTCTGAACAA…	MKLLGWMHRKFRQNSNEPFKVFVIGQPSLDDQQCYPKPNCGTKPFKQTQRDQHLRKSFNGLEAARAEEEYYEDESSAAASELFHGFLAIGTLGSEQVITEPSTPTLAISVENITEKETEVTENELKLINDELEKVLAADSAKDEICNDSSGRNSHVSNGRSSHGSTITLSGKTLEGSESNGINGTTVCPLQGYLFGSAYELSETTTVAKKEHRTSLGELFQRTKLAEEISGPKSAKEEKRAEKEAEKSAMHLMKKKLKKKMLYASSRSSGGPADPSSAETKLNKILHMFHRKVHPETSSAEQKTGKYHKNENKKKTSNDGAYNSGDQVLPDEDIMLYPERGFSLKQSMRRYKSQSNPPQFALSSIDSNENREHWIKTDADYLVLEL	Sequence identified in Waite and Dardick (2021) Current Opinion in Plant Biology
Prunus domestica	PdoLAZY1A	Pd.00g1230840.m01	ATGAAGGTAAGAAAAGCCTATTCTCTTATTATCCTTTAGATAAGCTAAAACTGTTTCAACTAATCTATAAGTTGATCTTGCATGCCAATGTTGCAGTTACTAGGTTGGATGCATCGTAAGTTTCGGCAGAATAGCAACGAGCCATTTAAAGTTTTTGTCATTGGTAAGTCGTGTGGTGCCTTATGCCTTTCTCCTATGCATTCCCGTATAACTGCAGTTTACCAAAATAATGGCAGAAAACATCACTTTGGGTTCTAATGATGCACAGCAAGTTTGTGAATCAACCAGATAAATCATTTCATTCCTGAAAGACGGTACAGGATGCAACTAAGACTTTGTCTGCCTAATAAAAGAAATTAGTCTGAACAAGGATTTTGTGAAATACAATAGTTTCCCCAT…	MKLLGWMHRKFRQNSNEPFKVFVIGQPSLDDQQCYPKPNCGTKPFKQTQRDQHLRKSFNGLEAARAEEEYYEDESSAAASELFHGFLAIGTLGSEQVITEPSTPTLAISVENITEKETEVTENELKLINDELEKVLAADSAKDEICNDSSGRNSHVSNGRSSHGSTITLSGKTLEGSESNGINGTTVCPLQGYLFGSAYELSETTTVAKKEHRTSLGELFQRTKLAEEISGPKSAKEEKRAEKEAEKSAMHLMKKKLKKKMLYASSRSSGGPADPSSAETKLNKILHMFHRKVHPETSSAEQKTGKYHKNENKKKTSNDGAYNSGDQVLPDEDIMLYPERGFSLKQSMRRYKSQSNPPQFALSSIDSNENREHWIKTDADYLVLEL
Prunus domestica	PdoLAZY1B	Pd.00g782510.m01	ATGAAGGTAAGAAAAGCCTATTCTCTTATTATCCTTTAGATAAGCTAAAACTGTTTCAACTAATCTATAAGTTGATCTTGCATGCCAATGTTGCAGTTACTAGGTTGGATGCATCGTAAGTTTCGGCAGAATAGCAACGAGCCATTTAAAGTTTTTGTCATTGGTAAGTCGTGTGGTGCCTTATGCCTTTCTCCTATGCATTCCCGTATAACTGCAGTTTACCAAAATAATGGCAGAAAACATCACTTTGGGTTCTAATGATGCACAGCAAGTTTGTGAATCAACCAGATAAATCATTTCATTCCTGAAAGACGGTACAGGATGCAACTAAGACTTTGTCTGCCTAATAAAAGAAATTAGTCTGAACAAGGATTTTGTGAAATACAATAGTTTCCCCAT…	MKLLGWMHRKFRQNSNEPFKVFVIGQPSLDDQQCYPKPNCGTKPFKQTQRDQHLRKSFNGLEAARAEEEYYEDESSAAASELFHGFLAIGTLGSEQVITEPSTPTLAISVENITEKETEVTENELKLINDELEKVLAADSAKDEICNDSSGRNSHVSNGRSSHGSTITLSGKTLEGSESNGINGTTVCPLQGYLFGSAYELSETTTVAKKEHRTSLGELFQRTKLAEEISGPKSAKEEKRAEKEAEKSAMHLMKKKLKKKMLYASSRSSGGPADPSSAETKLNKILHMFHRKVHPETSSAEQKTGKYHKNENKKKTSNDGAYNSGDQVLPDEDIMLYPERGFSLKQSMRRYKSQSNPPQFALSSIDSNENREHWIKTDADYLVLEL
Prunus domestica	PdoLAZY1C	Pd.00g038130.m02	ATGAAGGTAAGAAAAGCCTATTCTCTTATTATCCTTTAGATAAGCTAAAACTGTTTCAACTAATCTATAAGTTGATCTTGCATGCCAATGTTGCAGTTACTAGGTTGGATGCATCGTAAGTTTCGGCAGAATAGCAACGAGCCATTTAAAGTTTTTGTCATTGGTAAGTCGTGTGGTGCCTTATGCCTTTCTCCTATGCATTCCTGTATAACTGCAGTTTACCAAAATAATGGCAGAAAACATCACTTTGGGTTCTAATGATGCACAGCAAGTTTGTGAATCAACCAGATAAATCATTTCATTCCTGAAAGACGGTACAGGATGCAACTAAGACTTTGTCTGCCTAATAAAAGAAATTAGTCTGAACAAGGATTTTGTGAAATACAATAGTTTCCCCAT…	MKLLGWMHRKFRQNSNEPFKVFVIGQPSLDDQQCYPKPNCGTKPFKQTQRDQHLRKSFNGLEAARAEEEYYEDESSAAASELFHGFLAIGTLGSEQVITEPSTPTLAISVENITEKETEVTENELKLINDELEKVLAADSAKDEICNDSSGRNSHVSNGRSSHGSTITLSGKTLEGSESNGINGTTVCPLQGYLFGSAYELSETTTVAKKEHRTSLGELFQRTKLAEEISGPKSAKEEKRAEKEAEKSAMHLMKKKLKKKMLYASSRSSGGPADPSSAETKLNKILHMFHRKVHPETSSAEQKTGKYHKNENKKKTSNDGAYNSGDQVLPDEDIMLYPERGFSLKQSMRRYKSQSNPPQFALSSIDSNENREHWIKTDADYLVLEL
Prunus domestica	PdoLAZY1D	Pd.00g644260.m01	ATGAAGGTAAGGAAAGCCTATTCTCTTATTATCCTTTAGATAAGCTAAAACTGTTTCAACTAATCTATAAGTTGATCTTGCATGCCAATGTTGCAGTTACTAGGTTGGATGCATCGTAAGTTTCGGCAGAATAGCAACGAGCCATTTAAAGTTTTTGTCATTGGTAAGTCGTGCGGTGCCTTATGCCTTTCTCCTATGCATTCCTGTATAACTGCAGTTTACCAAAATAATGGCAGAAAACATCACTTTGGGTTCTAATGATGCACAGCAAGTTTGTGAATCAACCAGATAAATCATTTCATTCCTGAAAGACGGTACAGGATGCAACTAAGACTTCGTTTGCCTAATAAAAGAAATTAGTCTGAACAAGGATTTTGTGAAATACAATAGTTTCCCCAT…	MKLLGWMHRKFRQNSNEPFKVFVIGQPSLDDQQCYPKPNCGTKPFKQTQRDQHLRKSFNGLEAARAEEEYYEDESSAAASELFHGFLAIGTLGSEQVITEPSTPTLAISVENITEKETEVTENELKLINDELEKVLAADSAKDEICNDSSGRNSHVSNGRSSHGSTITLSGKTLEGSESNGINGTTVCPLQGYLFGSAYELSETTTVAKKEHRTSLGELFQRTKLAEEISGPKSAKEEKRAEKEAEKSAMHLMKKKLKKKMLYASSRSSGGPADPSSAETKLNKILHMFHRKVHPETSSAEQKTGKYHKNENKKKTSNDGAYNSGDQVLPDEDIMLYPERGFSLKQSMRRYKSQSNPPQFALSSIDSNENREHWIKTDADYLVLEL
Prunus domestica	PdoLAZY1E	Pd.00g870480.m01	ATGAAGGTAAGAAAAGCCTATTCTCTTATTATCCTTTAGATAAGCTAAAACTGTTTCAACTAATCTATAAGTTGATCTTGCATGCCAATGTTGCAGTTACTAGGTTGGATGCATCGTAAGTTTCGGCAGAATAGCAACGAGCCATTTAAAGTTTTTGTCATTGGTAAGTCGTGTGGTGCCTTATGCCTTTCTCTTATGCATTCCTGTATAACTGCAGTTTACCAAAATAATGGCAGAAAACATCACTTTGGGTTCTAATGATGCACAGAAAGTTTGTGAATCAACTAGATAAATCATTTCATTCCTGAAAGACGGTACAGGATGCAACTAAGACTTTGTCTGCCTAATAAAAGAACTTAGTCTGAACAAGGATGTTGTGAAATACAATAGTTTCCCCAT…	MKLLGWMHRKFRQNSNEPFKVFVIGQPSLDDQQCYPKPNCGTKPFKQNQRDQHLRKSFNGLEAARAEEEYYEDESSAAASELFHGFLAIGTLGSEQVITEPSTPTLAISVENITEKETEVTENELKLINDELEKVLAADSAKDEICNDSSGRNSHVSNGRSSHGSTITLSGKTLEGSESNGINGTTVCPLQGYLFGSAYELSETTTVAKKEHRTSLGELFQRTKLAEEISGPKSAKEEKRAEKEAEKSAMHLMKKKLKKKMLYASSRSSGGPADPSSAETKLNKILHMFHRKVHPETSSAEQKTGKYHKNENKKKTSNDGAYNSGDQVLPDEDIMLYPERGFSLKQSMRRYKSQSNPPQFALSSIDSNENREHWIKTDADYLVLEL
Prunus domestica	PdoLAZY1F	Pd.00g753720.m01	CGAAATTGCCCCTTTCTCCCTCTCTACCAACAATCGGATGCAGTCTCGTTTTCTGTTTTAGGGCAATCTTGTCCTGCAATAAAAAGTTGTTATTTTCACGAAAATGAGCCATAGAAATTTCATTTGTTTCATGAAATTACAGAAACAAGATGAACAATGTAGACATGTGGGTCGTGTTCTTGCGCGAGGCTGAATTGTCTGGTTGTATTTTGTTAGTTTTGAGGACAAATGTTGGGTTGGGTTTACATATGAATGAATGAAGATGGGGCTTGTGTCCTGTTACAAGAAATGGCAGTTGCCAGGGGTGAGGACCACCGTAGTTGTTGTTTAACTTTAGGCTTATTTACTTTACACCAATTTCTCTGGAAATTACAGTCAAATCTCATATTGCCTGTTCAT…	MFHRKVHPETSSAEQKTGKYHKNENKKKTSNDGAYNSGDQVLPDEDIMLYPERGFSLKQSMRRYKSQSNPPQFALSSIDSNENREHWIKTDADYLVLEL
Prunus persica	PpeLAZY2	Prupe.3G308500.mARK	ATGAAGGTAAGTGTAAACTCTTACCAAATTCAGAATAAGAGCTATGTTCATTCCTTTAAACTTTATTTTTGCATTCCATTCATGCAGTTATTACAATGGGTGCACCACAAATTTCGGCACAGTAGCATTGAGCCTCTCAAGGATCTCAGTATTGGTATTCCTACTACTTTTTCCGTAATTTTCTTCTTTTGCCCCGCATCTTAAATAATGCTGTAGCCAGACATCAGTCAAAACTTTTAATTCGAATAAATCAGGTTACAAATATTAGCATAATAAATCCTTGATCATAATATACAACGCTGCAGTCAAGGCTAAGCATTCCGTTCATATTCCTTGATCTTAATATGACGCTGCAGAACCCCAAATTGTCTGAGGCAGCCAATCTCTTGTGGACAGTGT…	MKLLQWVHHKFRHSSIEPLKDLSIAQPSVDDQHSHMKSSFGSSYGSTSLEPPKRDQEKSFSESEANREEETSAIISELFHGFLTIGTLGSEPSINEPETPTFATTLENLSEPKTEVTQNDLKLISYELEKFLEAETKEEGVRASSARNSHASTITLNGKQMEESEDEEYWTTTVVRPLKEYLFGSSIELPDTRIEAKKEKTSLQELFDRTKMTTENCKETSESVDIKSEHKHTSAMQFMKKIIKKLHASSKSSAPCTGGDVTDPVSTRKTFGEASDSVSTKKKPHKILRMFHRRIHPESSTAAREFVEAEKYKDKNNYSAHGRCRENMMLMGRDNRRFPQGAMIKEGTEHGKKYMNLPQYRLSGSNFRRKGEHWIKTDADYLVLEL	Reannotated based on conserved LAZY structure
Prunus domestica	PdoLAZY2A	Pd.00g573120.m01	ATGAAGGTAAGTGTAAACTCTTACCAAATTCAGAATAAGAGCTATGTTCATTCCTTTAAACTTTATTTTTGCATTCCATTCATGCAGTTCTTACAATGGGTGCACCACAAATTTCGGCATGGTAGCATTGAGCCTCTCAAGGATCTCAGTATTGGTATTCCTACTACTTTTTCCGTAATTTTCTTCTTTTGCCCCACATCTTAAATAATGCCGCAGCCAGACATCAGTCAAAACTTTTAATTCGAATAAATCAGGTTACAAATATTAGCATAATAAATCCGTGATCATAATATACAACGCTGCAGTCAAGGCTAAGCATTCAGTTCATATTCCTTGATCTTAATATGACACTGCAGAACCCCAATTTGTCTGAGGCAGCCAATCTCTTGTGGACAGTGT…	MKFLQWVHHKFRHGSIEPLKDLSIGDPGIFLSAQPSVDDQHSYMKSSFGSSYGSTSLEPPKRDQEKSFSESEANREEETSAIISELFHGFLTIGTLGSEPSINEPETPTFATTLENLSEQKTEVTQNDLKLISYELEKFLEAETKEEGVRASSARNSHASTITLKQMEESEDEEYWTTTVVCPLKEYLFGSSIELTDTRIEAKKEKTSLQELFDRTKMTTENCKETSESVDIKSEHKHTSAMQFMKKIIKKLHASSKSSAPCTGGDVTDPVSTRKKFGEASDSVSTKKKPHKILHMFHRRIHPESSTAAREFVDAEKYKDKNNSRTHGGCSANMMLMGRDNRRFPQGAMIKEGTEHCKKYMNLPQYRLSGSNFRRKGEHWIKTDADYLVLELEQ
Prunus domestica	PdoLAZY2B	Pd.00g830490.mARK	ATGAAGGTAAGTGTAAACTCTTACCAAATTCAGAATAAGAGCTATGTTCATTCCTTTAAACTTTATTTTTGCATTCCATTCATGCAGTTCTTACCATGGGTGCACCACAAATTTCGGCACGGTAGCATTGAGCCTCTCAAGGATCTCAGTATTGGTATTCCTACTACTTTTTCCGTAATTTTCTTCTTTTGCCCCACATCTTAAATAATGCCGCAGCCAGACATCAGTCAAAACTTTTAATTCGAATAAATCAGGTTACAAATATTAGCATAATAAATCCTTGATCATAATATACAACGCTGCAGTCAAGGCTAAGCATTCAGTTCATATTCCTTGATCTTAATATGACACTGCAGAACCCCAATTTGTCTGAGGCAGCCAATCTCTTGTGGACAGTGT…	MKFLPWVHHKFRHGSIEPLKDLSIGDPGIFLSAQPSVDDQHSYMKSSFGSSYGSRSLEPPKRDQEKSFSESEANREEETSAIISELFHGFLTIGTLGSEPSINEPETPTFATTLENLSEQKTEVTQNDLKLISYELEKFLEAETKEEGVRASSARNSHASTITLKQMEESEDEEYWTTTVVCPLKEYLFGSSIELTDTRIEAKKEKTSLQELFDRTKMTTENCKETSESVDIKSEHKHTSAMQFMKKIIKKLHASSKSSAPCTGGDVTDPVSTRKKFGEASDSVSTKKKPHKILRMFHRRIHPESSTATREFVDAEKYKDKNNSRTHGGCSENMMLMGRDNRRFPQGAMIKEGTEHCKKYMNLPQYRLSGSNFRRKGEHWIKTDADYLVLELEQ	Reannotated based on conserved LAZY structure
Prunus domestica	PdoLAZY2C	Pd.00g889300.m01	ATGAAGGTAAGTGTAAACTCTTACCAAATTCAGAATAAGAGCTATGTTCATTCCTTTAAACTTTATTTTTGCATTCCATTCATGCAGTTCTTACAATGGGTGCACCACAAATTTCGGCATGGTAGCATTGAGCCTCTCAAGGATCTCAGTATTGGTATTCCTACTACTTTTTCCGTAATTTTCTTCTTTTGCCCCACATCTTAAATAATGCCGCAGCCAGACATCAGTCAAAACTTTTAATTCGAATAAATCAGGTTACAAATATTAGCATAATAAATCCGTGATCATAATATACAACGCTGCAGTCAAGGCTAAGCATTCAGTTCATATTCCTTGATCTTAATATGACACTGCAGAACCCCAATTTGTCTGAGGCAGCCAATCTCTTGTGGACAGTGT…	MKFLQWVHHKFRHGSIEPLKDLSIGDPGIFLSAQPSVDDQHSYMKSSFGSSYGSTSLEPPKRDQEKSFSESEANREEETSAIISELFHGFLTIGTLGSEPSINEPETPTFATTLENLSEQKTEVTQNDLKLISYELEKFLEAETKEEGVRASSARNSHASTITLKQMEESEDEEYWTTTVVCPLKEYLFGSSIELTDTRIEAKKEKTSLQELFDRTKMTTENCKETSESVDIKSEHKHTSAMQFMKKIIKKLHASSKSSAPCTGGDVTDPVSTRKKFGEASDSVSTKKKPHKILHMFHRRIHPESSTAAREFVDAEKYKDKNNSRTHGGCSANMMLMGRDNRRFPQGAMIKEGTEHCKKYMNLPQYRLSGSNFRRKGEHWIKTDADYLVLELEQ
Prunus domestica	PdoLAZY2D	Pd.00g785410.m01	ATGAAGGTAAGTGTAAACTCTTACCAAATTCAGAATAAGAGCTATGTTCATTCCTTTAAACTTTATTTTTGCATTCCATTCATGCAGTTCTTACAATGGGTGCACCACAAATTTCGGCACGGTAGCATTGAGCCTCTCAAGGATCTCAGTATTGGTATTCCTCCTACTTTTTCCGCAATTTTCTTCTTTTGCCCGCATCTTAAATAATGCCGCAGCCAGACATCAGTCAAAACTTTTAATTCAAATAAATCAGGTTACAAATATTAGCATAATAAATCCTTGATCATAATATACAACGCTGCAGTCAAGGCTAAGCATTCAGTTCATATTCCTTGATCTTAATATGACACTGCAGAACCCCAATTTGTCTGAGGCAGCCAATCTCTTGTGGACAGTGTC…	MKFLQWVHHKFRHGSIEPLKDLSIGDPGIFLSAQPSVDEQHSYMKSSFGSSYGSTSLEPPKRDQEKSFSESEANREEETSAIISELFHGFLTIGTLGSEPSINEPETPTFATTLENLSEQKTEVTQNDLKLISYELEKFLEAETKEEGVRASSARNSHASTITLKQMEESEDEEYWTTTVVCPLKEYLFGSSIELTDTRIEAKKEKTSLQELFDRTKMTTENCKETSESVDIKSEHKHTSAMQFMKKIIKKLHASSKSSAPCTGGDVTDPVSTRKKFGEASDSVSTKKKPHKILRMFHRRIHPESSTAAREFVDAEKYKDKNNSRTHGGCSENMMLMGRDNRRFPQGAMIKEGTEHCKKYMNLPQYRLSGSNFRRKGEHWIKTDADYLVLELEQ
Prunus domestica	PdoLAZY2E	Pd.00g510680.m01	ATGAAGGTAAGTGTAAACTCTTACCAAATTCAGAATAAGAGCTATGTTCATTCCTTTAAACTTTATTTTTGCATTCCATTCATGCAGTTCTTACAATGGGTGCACCACAAATTTCGGCACGGTAGCATTGAGCCTCTCAAGGATCTCAGTATTGGTATTCCTCCTACTTTTTCCGCAATTTTCTTCTTTTGCCCGCATCTTAAATAATGCCGCAGCCAGACATCAGTCAAAACTTTTAATTCAAATAAATCAGGTTACAAATATTAGCATAATAAATCCTTGATCATAATATACAACGCTGCAGTCAAGGCTAAGCATTCAGTTCATATTCCTTGATCTTAATATGACACTGCAGAACCCCAATTTGTCTGAGGCAGCCAATCTCTTGTGGACAGTGTC…	MKFLQWVHHKFRHGSIEPLKDLSIGDPGIFLSAQPSVDEQHSYMKSSFGSSYGSTSLEPPKRDQEKSFSESEANREEETSAIISELFHGFLTIGTLGSEPSINEPETPTFATTLENLSEQKTEVTQNDLKLISYELEKFLEAETKEEGVRASSARNSHASTITLKQMEESEDEEYWTTTVVCPLKEYLFGSSIELTDTRIEAKKEKTSLQELFDRTKMTTENCKETSESVDIKSEHKHTSAMQFMKKIIKKLHASSKSSAPCTGGDVTDPVSTRKKFGEASDSVSTKKKPHKILRMFHRRIHPESSTAAREFVDAEKYKDKNNSRTHGGCSENMMLMGRDNRRFPQGAMIKEGTEHCKKYMNLPQYRLSGSNFRRKGEHWIKTDADYLVLELEQ
Prunus persica	PpeDRO1	Prupe.3G038300.1	ATGAAGGTGAGTCTTTGCTTCTGTTACATAAACTTACATTTGTGTTTATGTCTTTGTTTCTGTGTGTCACAGAAACAGAGAGAGACAGAGAGATTGGTTTTTTTTTTTTTCCTTTGTTTTTTCCAGCTGAAACAGGTCTGAATGACTGGCAAATGAAGTTCTTCAATGATGGTCTTGGTTTTATTTGATTGCAGCTTTTTGGTTGGATGCAAAATAAGCTTAATGGAAAGCAGGGGAACAAGAAACCAAATACAGTTCCTATTACTACTCGTAAGCTTTATTCTTTTACCCAAAAAAAAAAACTCTGCATTTCTATGTTACTTTTATGGTCCATAGTTTGTGCTTCAATCTAAGTGATGGGATTTGCTTCCTATATAGGGGGAATTGTTTTCTTTAACA…	MKLFGWMQNKLNGKQGNKKPNTVPITTHPAKQEPREEFSDWPHGLLAIGTFGNNDLKENAAESQDIQEDPTSSEEILDNFTPEEVGKLHKELTKLLTRKPNIEKEIADLPLDRFLNCPSSLEVDRRNSNALCSDSADDHKDEDIEKTISVILGRCKEICGDKNKKAIGKKSISFLLKKMFVCRSGFAPQPSLRDTLQESRMEKLLRVMLNKKIINPQGSSRAASMKKYLEDRQIPTKKESNTEDDTKEKINNGCKWVKTDSEYIVLEI
Prunus domestica	PdoDRO1A	Pd.00g1184530.m01	ATGAAGGTGAGTCTTTGCTTCTGTTACATAAACTTACATTTGTGTTTATGTATTTGTTTCTGTGTGTTAGAGAAACAGAGAGACATAGACAGAGAGATTGGTCTGTTTTTTTTTCTTCTTCTTTTTTTTCCAGCTGAAACAGGCCTGAATGACTGGCAAATGAGGTTATTTAATGATGGTCTTGGTTTTATTTGATCGCAGCTTTTTGGTTGGATGCAAAATAAGCTTAATGGCAAGCAGGGGAACAAGAAACCAAATACAGTTCCTACTACTACTCGTAAGTTTTATTCTTTTAGCCAAAAACAAACTCTGCATTTCTATGTTACTTTTATGTTCCATAGTTTGTGGTTCAATCTAAGTAATGGGATTTGCTTCCTACATAAGGGGAATTGTTTTCTT…	MKLFGWMQNKLNGKQGNKKPNTVPTTTHPAKQEPREEFSDWPHGLLAIGTFGNNDLKENAAESQDIQEDPTSSEEILDNFTPEEVGKLHKELTKLLTRKPNIEKEIADLPLDRFLNCPSSLEVDRRNSNALCSDSADDHKDEDIEKTISVILGRCKEICGDNNKKAIGKKSISFLLKKMFVCRSGFAPQPSLSDTFQESRMEKLLRVMLNKKIINPQGSSRAASMKKYLEDRQIPTKKESNTEDDTKEKINDGCKWVKTDSEYIVLEI
Prunus domestica	PdoDRO1B	Pd.00g022930.m01	ATGAAGGTGAGTCTTTGCTTCTGTTACATAAACTTACATTTGTGTTTATGTATTTGTTTCTGTGTGTTAGAGAAACAGAGAGACATAGACAGAGAGATTGGTCTGTTTTTTTTCTTCTTCTTTTTTTTCCAGCTGAAACAGGCCTGAATGACTGGCAAATGAGGTTATTTAATGATGGTCTTGGTTTTATTTGATCGCAGATTTTTGGTTGGATGCAAAATAAGCTTAAAGGAAAGCAGGGGAACAAGAAACCAAATACAGTTCCTACTACTACTCGTAAGTTTTATTCTTTTAGCCAAAAACAAACTCTGCATTTCTATGTTACTTTTATGTTCCATAGTTTGTGGTTCAATCTAAGTAATGGGATTTGCTTCCTACATAAGGGGAATTGTTTTCTTT…	MKIFGWMQNKLKGKQGNKKPNTVPTTTHPAKQPREEFSDWPHGLLAIGTFGNNDLKENAAESQDIQEDPTSSEEILDNFTPEEVGKLHKELTKLLTRKPNIEKEIADLPLDRFLNCPSSLEVDRRNSNALFSDSADDHKDEDIEKTISVILGRCKEICGDNNKKAIGKKSISFLLKKMFVCRSGFAPQPSLRDTFQESRMEKLLRVTLNKKIINPQGSSRAASMKKYLEDRQIPAKKEINTEDDTKEKINDGCKWVKTDSEYIVLEI
Prunus domestica	PdoDRO1C	Pd.00g1298740.m01	ATGAAGGTGAGTCTTTGCTTCTGTTACATAAACTTACATTTGTGTTTATGTATTTGTTTCTGTGTGTTAGAGAAACAGAGAGACAGAGACAGAGAGATTGGTCTGTTTTTTTTCTTCTTCTTTTTTTCCAGCTGAAACAGGCCTGAATGACTGGCAAATGAGGTTCTTCAATGATGGTCTTGGTTTTATTTGATTGCAGCTTTTTGGTTGGATGCAAAATAAGCTTAATGGAAAGCAGGGGAACAAGAAACCAAATACAGTTCCTACTACTACTCGTAAGCTTTATTCTTTTACCCAAAAAAAAAAACTCTGCATTTCTATGTTACTTTTATGTTCCATAGTTTGTGGTTCAATCTAAGTGATGGGATTTGCTTCCTATATAAGGGGAATTGTTTTCTT…	MKLFGWMQNKLNGKQGNKKPNTVPTTTHPAKQEPREEFSDWPHGLLAIGTFGNNDLKENAAESQDIQEDPTSSEEILDNFTPEEVGKLHKELTKLLTRKPNIEKETADLPLDRFLNCPSSLEVDRRNSNALCSDSADDHKDEDIEKTISVILGRCKEICGDNNKKAIGKKSISFLLKKMFVCRSGFAPQPSLRDTFQESRMEKLLRVMLNKKIINPQGSSRAASMKKYLEDRQIPTKKESNTEDDTKEKINDGCKWVKTDSEYIVLEI
Prunus domestica	PdoDRO1D	Pd.00g523650.m01	ATGAAGGTGAGTCTTTGCTTCTGTTACATAAACTTACATTTGTGTTTATGTATTTGTTTCTGTGTGTTAGAGAAACAGAGAGACAGAGAGATTGGTCTGTTTTTTTTCTTCTTCTTTTTTTCCAGCTGAAACAGGCCTGAATGACTGGCAAATGAGGTTCTTCAATGATGGTCTTGGTTTTATTTGATTGCAGCTTTTTGGTTGGATGCAAAATAAGCTTAATGGAAAGCAGGGGAACAAGAAACCAAATACAGTTCCTACTACTACTCGTAAGCTTTATTCTTTTACCCAAAAAAAAAACTCTGCATTTCTATGTTACTTTTATGTTCCATAGTTTGTGGTTCAATCTAAGTGATGGGATTTGCTTCCTATATAAGGGGAATTGTTTTCTTTAGCAAG…	MKLFGWMQNKLNGKQGNKKPNTVPTTTHPAKQEPREEFSDWPHGLLAIGTFGNNDLKENAAESQDIQEYPTSSEEILDNFTPEEVGKLHKELTKLLTRKPNIEKEIADLPLDRFLNCPSSLEVDRRNSNALCSDSADDHKDEDIEKTISVILGRCKEICGDNNKKAIGKKSISFLLKKMFVCRSGFAPQPSLRDTFQESRMEKLLRVMLNKRIINPQGSSRAASMKKYLEDRQIPTKKESNTEDDTKEKINDGCKWVKTDSEYIVLEI
Prunus persica	PpeDRO2	Prupe.7G195900.mARK	ATGAAGGTAACAAAAGAAAACTTGTGCTTGGGTGATTGTGTATCAGTTTATCTGTATACTTCAATTTAGAAGGTTTTTTTATTATTTTATTTTTACTTGTTTGATTTGATTGCAGATATTTGATTGGATGCAAAGTAAGCTTACCGGAAAAACCCAGATTAAGAAGCCAAGCTCAAAAGTTTTTGATGGTGATTATATGTAGATGAAAATATGACATGTTCAATTACACAATTTAGTGTTCTTTTCTTTTAATCTGTACTTTGTTTTTATAGATGACAAGGTGCAAAAACCTCCCAAAGAAGAAGTGAATGAGTGGCCTCATGGATTGCTGACAATTGGGACATTAGGAAATAGCGACTTGAAAGAAGATCAACAGAGCAACCCACCACCCTCCCCAAA…	MKSKLTGKTQIKKPSSKVFDDDKVQKPPKEEVNEWPHGLLTIGTLGNSDLKEDQQSNPPPSPKNHPHGFTPEEVRNIQNELNSYLNEEADHQSNSGTELEKVPNFLPLDKFLNRQSSLKAERNGNNADCDEPKENGSRFQRSGNVVLSRGKDVCLENTNTAIGKKSLSFLLKKVCVCRSGFAPAAAPGLRDPILESRMEKILKAILHKKIYPKSSSASTMSMKKYLENGHNIAKSANDEEINIDKEDEGSKWVKTDSEYIVLEI	Reannotated based on conserved LAZY structure
Prunus domestica	PdoDRO2A	Pd.00g063000.m01	ATGAAGGTAACAAAAGAAACTTGTGCTTGGGTGATTGTGTTGTTATCAGTTTATCTGTATTCTGTATGCTTCAATTTAGAAGGTTTTTTTGACTTGTTTGATTTGATTGCAGATATTTGATTGGATGCAAAGTAAGCTTACTGGAAAAACCCTGATTAAGAAGCCAAGCTCAAAAGTGTTTGATGGTGATTATATATAGATGAAAATATGACATGTTCAATCACACAATTGAGTGTTCTTTTCTTTTAATCTGTGCTTTGTTTTTATAGATGACAAGGTGCAAAAACCTCCCAAAGAAGAAGTGAATGAGTGGCCTCATGGATTGCTGACAATTGGGACATTAGGAAATAGTGACTTGAAAGAAGATCAACAGAGCAACCCACCACCTTCCCCTAAAGA…	MKSKLTGKTLIKKPSSKVFDDDKVQKPPKEEVNEWPHGLLTIGTLGNSDLKEDQQSNPPPSPKDHLHGFTPEELRNIQNELNSYLNEDADHQSNSGAELEKVPNFLPLDKFLTRQSSLKAERNGNNADCDEPKENGSRFQRSGSVVLSRGKDVCLENTNAAIGKKSLSFLLKKVCVCRSGLAPAAAPGLRDPILESRMEKILKAILHKKIYPQSSSASTKSMKKYLENRHDIAKSSNDEEINIDKEDEGSKWVKTDSEYIVLEI
Prunus domestica	PdoDRO2B	Pd.00g234710.m01	ATGAAGGTAACAAAAGAAACTTGTGCTTGGGTGATTGTGTTGTTATCAGTTTATCTGTATTCTGTATGCTTCAATTTAGAAGGTTTTTTTGACTTGTTTGATTTGATTGCAGATATTTGATTGGATGCAAAGTAAGCTTACTGGAAAAACCCTGATTAAGAAGCCAAGCTCAAAAGTGTTTGATGGTGATTATATATAGATGAAAATATGACATGTTCAATCACACAATTGAGTGTTCTTTTCTTTTAATCTGTGCTTTGTTTTTATAGATGACAAGGTGCAAAAACCTCCCAAAGAAGAAGTGAATGAGTGGCCTCATGGATTGCTGACAATTGGGACATTAGGAAATAGTGACTTGAAAGAAGATCAACAGAGCAACCCACCACCTTCCCCTAAAGA…	MKSKLTGKTLIKKPSSKVFDDDKVQKPPKEEVNEWPHGLLTIGTLGNSDLKEDQQSNPPPSPKDHLHGFTPEELRNIQNELNSYLNEDADHQSNSGAELEKVPNFLPLDKFLTRQSSLKAERNGNNADCDEPKENGSRFQRSGSVVLSRGKDVCLENTNAAIGKKSLSFLLKKVCVCRSGLAPAAAPGLRDPILESRMEKILKAILHKKIYPQSSSASTKSMKKYLENRHDIAKSSNDEEINIDKEDEGSKWVKTDSEYIVLEI
Prunus domestica	PdoDRO2C	Pd.00g581950.m01	ATGAAGGTAACAAAAGAAACTTGTGCTTGGGTGATTGTGTTGTTATCAGTTTATCTGTATTCTGTATGCTTCAATTTAGAAGGTTTTTTTGACTTGTTTGATTTGATTGCAGATATTTGATTGGATGCAAAGTAAGCTTACTGGAAAAACCCTGAATAAGAAGCCAAGCTCAAAAGTGTTTGATGGTGATTATATATAGATGAAAATATGACATGTTCAATCACACAATTGAGTGTTCTTTTCTTTTAATCTGTGCTTTGTTTTTATAGATGACAAGGTGCAAAAACCTCCCAAAGAAGAAGTGAATGAGTGGCCTCATGGATTGCTGACAATTGGGACATTAGGAAATAGTGACTTGAAAGAAGATCAACAGAGCAACCCACCACCTTCCCCTAAAGA…	MKSKLTGKTLNKKPSSKVFDDDKVQKPPKEEVNEWPHGLLTIGTLGNSDLKEDQQSNPPPSPKDHLHGFTPEELRNIQNELNSYLNEDADHQSNSGAELEKVPNFLPLDKFLNRQSSLKAERNVNNADCDEPKENGSRFQRSGSVVLSRGKDVCLENTNAAIGKKSLSFLLKKVCVCRSGLAPAAAPGLRDPILESRMEKILKAILHKKIYPQSSSASTKSMKKYLENRHNIAKSANDEEINIDKEDEGSKWVKTDSEYIVLEI
Prunus domestica	PdoDRO2D	Pd.00g614950.m01	ATGAAGGTAACAAAAGAAACTTGTGCTTGGGTGATTGTGTTGTTATCAGTTTATCTGTATTCTGTATGCTTCAATTTAGAAGGGTTTTTTTGACTTGTTTGATTTGATTGCAGATATTTGATTGGATGCAAAGTAAGCTTACTGGAAAAACCCTGATTAAGAAGCCAAGCTCAAAAGTGTTTGATGGTGATTATATATAGATGAAAATATGACATGTTCAATCACACAATTGAGTGTTCTTTTCTTTTAATCTGTGCTTTGTTTTTATAGATGACAAGGTGCAAAAACCTCCCAAAGAAGAAGTGAATGAGTGGCCTCATGGATTGCTGACAATTGGGACATTAGGAAATAGTGACTTGAAAGAAGATCAACAGAGCAACCCACCACCTTCCCCTAAAG…	MKSKLTGKTLIKKPSSKVFDDDKVQKPPKEEVNEWPHGLLTIGTLGNSDLKEDQQSNPPPSPKDHLHGFTPEELRNIQNELNSYLNEDADHQSNSGAELEKVPNFLPLDKFLNRQSSLKAERNVNNADCDEPKENGSRFQRSGSVVLSRGKDVCLENTNAAIGKKSLSFLLKKVCVCRSGLAPAAAPGLRDPILESRMEKILKAILHKKIYPQSSSASTKSMKKYLENRHNIAKSANDEEINIDKEDEGSKWVKTDSEYIVLEI
Prunus domestica	PdoDRO2E	Pd.00g255170.m01	ATGAAGGTAACAAAAGAAACTTGTGCTTGGGTGATTGTGTTGTTATCAGTTTATCTGTATTCTGTATGCTTCAATTTAGAAGGTTTTTTTGACTTGTTTGATTTGATTGCAGATATTTGATTGGATGCAAAGTAAGCTTACTGGAAAAACCCTGATTAAGAAGCCAAGCTCAAAAGTGTTTGATGGTGATTATATATAGATGAAAATATGACATGTTCAATCACACAATTGAGTGTTCTTTTCTTTTAATCTGTGCTTTGTTTTTATAGATGACAAGGTGCAAAAACCTCCCAAAGAAGAAGTGAATGAGTGGCCTCACGGATTGCTGACAATTGGGACATTAGGAAATAGTGACTTGAAAGAAGATCAACAGAGCAACCCACCACCTTCCCCTAAAGA…	MKSKLTGKTLIKKPSSKVFDDDKVQKPPKEEVNEWPHGLLTIGTLGNSDLKEDQQSNPPPSPKDHLHGFTPEEVRNIQNELNSYLNEEADHQSNSGAELEKVANFLPLDKFLTRQSSLKAERNGNNADCDEPKENGSRFQRSGSVVLSRGKDVCLENTNAAIGKKSLSFLLKKVFVCRSGLAPAAGLRDPILESRMEKILKAILHKKIYPQSSSASTKSMKKYLENRHNIAKSANDEEINIDKEDEGSKWVKTDSEYIVLEI
